# Supplementary material for: Hybridization and embryological patterns underpinning reproductive barriers in Dactylorhiza (Orchidaceae)
Source: Sci Rep. 2025 Oct 22;15:36824. doi: 10.1038/s41598-025-24871-2 (PMC12546816; doi:10.1038/s41598-025-24871-2)
Supplement: Supplementary file 2 — Supplementary Information 2. [file 41598_2025_24871_MOESM2_ESM.xlsx]

## Sheet: A3_SSR
ID	Code	Dact-3	Dact-3	Dact-6	Dact-6	Dact-8	Dact-8	Dact-10	Dact-10	Dact-11	Dact-11	Dact-13	Dact-13	D16	D16	D2	D2	D51	D51	D52	D52	D55	D55	D8	D8
7R	incarnata	166	166	185	191	198	198	210	210	166	166	0	0	246	246	310	310	94	94	218	218	328	328	341	341
8R	inc female	169	169	185	191	198	198	210	210	169	169	97	97	252	252	310	310	94	94	218	218	328	328	341	341
9R	inc male	169	169	185	191	198	198	210	210	169	169	0	0	246	246	310	310	94	94	218	218	328	328	341	341
10R	incarnata	154	154	185	191	198	198	210	210	154	154	100	100	246	246	310	310	94	94	218	218	328	328	341	341
11R	incarnata	163	163	185	191	198	198	210	210	163	163	0	0	270	270	310	310	94	94	218	218	328	328	341	341
12R	incarnata	154	166	185	191	198	198	210	210	154	154	0	0	270	270	302	310	94	94	218	218	328	304	341	341
14R	fuch female	0	0	191	191	0	0	0	0	163	163	91	97	216	234	295	295	114	129	178	178	304	304	327	353
15R	fuchsii	0	0	191	191	216	216	216	216	154	163	91	97	216	234	295	295	108	108	174	178	306	306	327	353
16R	fuchsii	0	0	191	191	0	0	0	0	163	166	88	100	222	232	295	295	102	110	176	180	300	304	325	327
17R	fuch male	0	0	191	191	216	216	216	216	163	166	88	97	218	234	293	293	106	106	174	176	304	304	325	325
18R	fuchsii	0	0	191	191	216	216	216	216	163	166	91	100	216	216	293	293	104	118	178	180	302	304	327	327
8R	inc female	169	169	185	191	198	198	210	210	169	169	97	97	252	252	310	310	94	94	218	218	328	328	341	341
9R	inc male	169	169	185	191	198	198	210	210	169	169	0	0	246	246	310	310	94	94	218	218	328	328	341	341
14R	fuch female	0	0	191	191	0	0	0	0	163	163	91	97	216	234	295	295	114	129	178	178	304	304	327	353
17R	fuch male	0	0	191	191	216	216	216	216	163	166	88	97	218	234	293	293	106	106	174	176	304	304	325	325
1	FI	0	0	191	191	0	0	0	0	154	163	91	97	234	234	293	293	94	114	178	178	304	304	353	353
2	FI	0	0	191	191	198	198	216	216	154	163	91	97	216	234	295	295	106	114	174	178	304	304	353	353
5	FI	0	0	191	191	216	216	216	216	163	163	88	97	216	234	293	295	106	114	174	178	304	304	325	353
6	FI	169	169	185	191	198	198	210	210	154	154	91	91	216	252	310	310	94	114	178	218	328	328	341	353
8	FI	0	0	191	191	0	0	210	210	163	163	88	97	216	218	291	293	106	129	174	178	304	304	325	353
12	FI	0	0	191	191	0	0	210	210	163	163	88	97	234	234	295	295	106	114	174	178	304	304	325	327
16	FI	169	169	185	191	198	198	210	210	163	163	91	91	216	252	295	310	94	114	178	218	304	328	341	353
17	FI	169	169	185	191	198	198	216	216	154	154	97	97	234	252	295	310	94	114	178	218	328	328	327	341
21	FI	169	169	191	191	198	216	216	216	163	163	88	97	216	218	291	293	106	114	176	178	304	304	327	353
22	FI	0	0	191	191	0	0	210	210	163	163	88	97	234	234	295	295	106	114	174	178	304	304	325	327
23	FI	0	0	191	191	198	198	210	210	163	166	97	97	218	234	293	295	106	114	174	178	304	304	325	327
24	FI	0	0	191	191	0	0	210	210	163	163	88	97	234	234	295	295	106	114	174	178	304	304	325	327
25	FI	0	0	191	191	216	216	216	216	154	163	97	97	216	234	295	295	94	114	178	178	304	306	327	353
26	FI	0	0	191	191	0	0	210	210	163	166	97	97	218	234	293	295	106	114	174	178	304	304	325	327
27	FI	169	169	185	191	198	198	210	210	154	154	91	91	216	252	310	310	94	114	174	218	306	328	341	353
28	FI	169	169	185	191	198	198	216	216	163	163	91	91	234	252	310	310	94	114	174	218	306	328	341	353
30	FI	0	0	191	191	198	198	210	210	163	163	88	97	234	234	295	295	106	114	174	178	304	304	325	327
31	FI	169	169	185	191	198	198	216	216	163	163	91	91	234	252	310	310	94	114	174	218	306	328	341	353
32	FI	169	169	185	191	198	198	210	210	163	163	91	91	216	252	310	310	94	114	178	218	328	328	341	353
33	FI	169	169	185	191	198	198	216	216	163	163	97	97	216	252	295	310	94	114	178	218	306	328	341	353
34	FI	0	0	191	191	216	216	216	216	154	163	91	91	234	234	295	295	106	129	178	178	304	306	327	327
35	FI	0	0	191	191	216	216	216	216	154	163	97	97	216	216	295	295	94	129	178	178	304	306	353	353
37	FI	0	0	191	191	198	198	216	216	154	163	91	97	216	234	295	295	106	129	174	178	304	304	353	353
39	FI	0	0	191	191	216	216	216	216	163	163	91	91	234	234	293	293	129	129	174	178	304	304	353	353
41	FI	0	0	191	191	198	216	210	210	163	163	88	97	234	234	295	295	106	114	174	178	304	304	325	327
42	FI	0	0	191	191	0	0	210	210	163	163	88	97	218	234	291	293	106	114	174	178	304	304	327	327
43	FI	0	0	191	191	216	216	210	210	163	163	91	91	216	234	295	295	129	129	178	178	304	304	327	327
46	FI	0	0	191	191	216	216	210	210	163	163	91	91	216	234	295	295	129	129	178	178	304	304	327	327
53	FI	0	0	191	191	198	198	210	210	163	163	97	97	234	234	291	293	106	129	174	178	304	304	327	327
54	FI	0	0	191	191	0	0	0	0	154	163	91	91	216	234	295	295	106	129	174	178	304	304	327	353
56	FI	169	169	185	191	198	198	210	210	154	154	91	91	216	252	295	310	94	114	178	218	328	328	341	353
57	FI	169	169	185	191	198	198	216	216	154	154	91	91	234	252	310	310	94	114	174	218	306	328	341	353
58	FI	0	0	191	191	216	216	216	216	163	166	91	97	216	218	293	293	106	129	176	178	304	304	353	353
59	FI	0	0	191	191	198	198	210	210	163	166	88	91	218	234	295	295	106	114	174	178	304	304	325	353
60	FI	169	169	185	191	198	198	216	216	154	154	97	97	234	252	295	310	94	114	178	218	306	328	341	353
61	FI	169	169	185	191	198	198	210	210	163	163	91	91	216	252	295	310	94	114	178	218	306	328	341	353
3	IF	169	169	185	191	198	198	210	210	154	154	97	97	234	252	310	310	94	108	178	218	328	328	341	353
4	IF	169	169	185	191	198	198	210	210	154	154	97	97	216	252	295	310	94	108	178	218	328	328	327	341
1	IF	169	169	185	191	198	198	216	216	154	163	91	97	216	252	295	310	94	108	174	178	306	328	327	341
2	IF	169	169	185	191	198	198	210	210	163	163	91	91	216	252	295	310	94	108	178	218	328	328	327	341
3	IF	169	169	185	191	198	198	216	216	154	154	91	91	216	252	310	310	94	108	178	218	306	328	327	341
4	IF	169	169	185	191	198	198	210	210	163	163	97	97	234	252	310	310	94	108	174	218	306	328	327	341
5	IF	169	169	185	191	198	198	216	216	163	163	97	97	216	252	310	310	94	108	178	218	306	328	341	353
7	IF	169	169	185	191	198	198	216	216	163	163	91	91	216	252	310	310	94	108	174	218	328	328	327	341
8	IF	169	169	185	191	198	198	210	210	154	154	97	97	234	252	310	310	94	108	178	218	306	328	327	341
10	IF	169	169	185	191	198	198	216	216	163	163	97	97	234	252	295	310	94	108	178	218	328	328	327	341
11	IF	169	169	185	191	198	198	210	210	154	154	97	97	216	252	310	310	94	108	178	218	306	328	327	341
12	IF	169	169	185	191	198	198	216	216	154	154	91	91	216	252	310	310	94	108	174	218	328	328	341	353
14	IF	169	169	185	191	198	198	216	216	154	154	91	91	216	252	310	310	94	108	178	218	328	328	327	341
15	IF	169	169	185	191	198	198	216	216	154	154	91	91	216	252	295	310	94	108	178	218	306	328	327	341
16	IF	169	169	185	191	198	198	216	216	163	163	97	97	216	252	310	310	94	108	178	218	328	328	341	353
17	IF	169	169	185	191	198	198	210	210	154	154	91	91	234	252	310	310	94	108	174	218	328	328	327	341
18	IF	169	169	185	191	198	198	210	210	154	154	91	91	234	252	295	310	94	108	178	218	328	328	341	353
19	IF	169	169	185	191	198	198	210	210	154	154	91	91	234	252	295	310	94	108	174	178	306	328	327	341
20	IF	169	169	185	191	198	198	210	210	163	163	97	97	216	252	295	310	94	108	174	218	328	328	341	353
21	IF	169	169	185	191	198	198	210	210	163	163	91	91	216	252	295	310	94	108	178	218	306	328	327	341
22	IF	169	169	185	191	198	198	216	216	154	154	97	97	234	252	295	310	94	108	174	218	306	328	327	341
23	IF	169	169	185	191	198	198	210	210	154	154	97	97	216	252	295	310	94	108	178	218	306	328	327	341
24	IF	169	169	185	191	198	198	210	210	163	163	91	91	234	252	295	310	94	108	174	218	328	328	327	341
25	IF	169	169	185	191	198	198	216	216	163	163	97	97	216	252	295	310	94	108	178	218	306	328	327	341
26	IF	169	169	185	191	198	198	210	210	163	163	97	97	216	252	295	310	94	108	174	218	306	328	341	353
28	IF	169	169	185	191	198	198	216	216	163	163	97	97	234	252	310	310	94	108	178	218	306	328	341	353
29	IF	169	169	185	191	198	198	210	210	163	163	97	97	216	252	310	310	94	108	178	218	328	328	327	341
30	IF	169	169	185	191	198	198	210	210	154	154	91	91	234	252	310	310	94	108	174	218	328	328	327	341
33	IF	169	169	185	191	198	198	210	210	163	163	91	91	216	252	295	310	94	108	174	218	306	328	327	341
34	IF	169	169	185	191	198	198	210	210	154	154	91	91	216	252	310	310	94	108	178	218	328	328	341	353
35	IF	169	169	185	191	198	198	210	210	154	154	91	91	216	252	295	310	94	108	178	218	306	328	327	341
36	IF	169	169	185	191	198	198	210	210	166	166	97	97	218	252	310	310	94	106	176	218	304	328	325	341
37	IF	169	169	185	191	198	198	216	216	154	154	97	97	216	252	295	310	94	108	174	218	306	328	327	341
38	IF	169	169	185	191	198	198	216	216	154	154	91	91	216	252	310	310	94	108	178	218	306	328	341	353
46	IF	169	169	185	191	198	198	216	216	154	154	97	97	234	252	310	310	94	108	178	218	328	328	327	341

## Sheet: A3_plastid
ID	Dataset	Locus1	Locus2	Locus3	Locus4	Locus5	Locus6	Locus7	Locus8	Locus9	Locus10
7	Pop_1	360	560	70	176	91	131	185	139	91	139
8	Pop_1	360	560	70	176	92	131	185	139	91	139
9	Pop_1	360	560	70	176	92	131	185	139	91	139
10	Pop_1	360	560	70	176	92	131	185	139	91	139
11	Pop_1	360	560	70	176	92	131	185	139	91	139
12	Pop_1	360	560	70	176	92	131	185	139	91	139
13	Pop_2	222	460	72	205	90	133	186	147	91	149
14	Pop_2	222	460	72	205	90	133	186	145	91	149
15	Pop_2	280	540	70	182	91	137	187	148	95	149
16	Pop_2	222	460	71	205	90	133	186	147	91	149
17	Pop_2	280	540	70	182	91	137	187	148	95	149
22	Pop_1	360	560	70	176	92	131	185	139	91	139
23	Pop_1	360	560	70	176	92	131	185	139	91	139
24	Pop_2	222	460	72	205	90	133	186	147	91	149
25	Pop_2	222	460	71	205	90	133	186	147	91	149
26	Pop_4	222	460	72	205	90	133	186	147	91	149
27	Pop_4	222	460	72	205	90	133	186	147	91	149
28	Pop_4	222	460	72	205	90	133	186	147	91	149
29	Pop_4	360	560	70	176	92	131	185	139	91	139
30	Pop_4	222	460	72	205	90	133	186	147	91	149
31	Pop_4	222	460	72	205	90	133	186	147	91	149
32	Pop_4	222	460	72	205	90	133	186	147	91	149
33	Pop_4	360	560	70	176	92	131	185	139	91	139
34	Pop_4	222	460	72	205	90	133	186	147	91	149
35	Pop_4	222	460	72	205	90	133	186	147	91	149
36	Pop_4	222	460	72	205	90	133	186	147	91	149
37	Pop_4	222	460	72	205	90	133	186	147	91	149
38	Pop_4	222	460	72	205	90	133	186	147	91	149
39	Pop_4	222	460	72	205	90	133	186	147	91	149
40	Pop_4	360	560	70	176	92	131	185	139	91	139
41	Pop_4	360	560	70	176	92	131	185	139	91	139
42	Pop_4	222	460	72	205	90	133	186	147	91	149
43	Pop_4	360	560	70	176	92	131	185	139	91	139
44	Pop_4	360	560	70	176	92	131	185	139	91	139
45	Pop_4	360	560	70	176	92	131	185	139	91	139
46	Pop_4	222	460	72	205	90	133	186	147	91	149
47	Pop_4	222	460	72	205	90	133	186	147	91	149
48	Pop_4	222	460	72	205	90	133	186	147	91	149
49	Pop_4	222	460	72	205	90	133	186	147	91	149
50	Pop_4	222	460	72	205	90	133	186	147	91	149
51	Pop_4	222	460	72	205	90	133	186	147	91	149
52	Pop_4	222	460	72	205	90	133	186	147	91	149
53	Pop_4	222	460	72	205	90	133	186	147	91	149
54	Pop_4	222	460	72	205	90	133	186	147	91	149
55	Pop_4	222	460	72	205	90	133	186	147	91	149
56	Pop_4	360	560	70	176	92	131	185	139	91	139
57	Pop_4	360	560	70	176	92	131	185	139	91	139
58	Pop_4	222	460	72	205	90	133	186	147	91	149
59	Pop_4	222	460	72	205	90	133	186	147	91	149
60	Pop_4	360	560	70	176	92	131	185	139	91	139
61	Pop_4	360	560	70	176	92	131	185	139	91	139
62	Pop_3	360	560	70	176	92	131	185	139	91	139
63	Pop_3	360	560	70	176	92	131	185	139	91	139
64	Pop_3	360	560	70	176	92	131	185	139	91	139
65	Pop_3	360	560	70	176	92	131	185	139	91	139
66	Pop_3	360	560	70	176	92	131	185	139	91	139
67	Pop_3	360	560	70	176	92	131	185	139	91	139
68	Pop_3	360	560	70	176	92	131	185	139	91	139
69	Pop_3	360	560	70	176	92	131	185	139	91	139
70	Pop_3	360	560	70	176	92	131	185	139	91	139
71	Pop_3	360	560	70	176	92	131	185	139	91	139
72	Pop_3	360	560	70	176	92	131	185	139	91	139
73	Pop_3	360	560	70	176	92	131	185	139	91	139
74	Pop_3	360	560	70	176	92	131	185	139	91	139
75	Pop_3	360	560	70	176	92	131	185	139	91	139
76	Pop_3	360	560	70	176	92	131	185	139	91	139
77	Pop_3	360	560	70	176	92	131	185	139	91	139
78	Pop_3	360	560	70	176	92	131	185	139	91	139
79	Pop_3	360	560	70	176	92	131	185	139	91	139
80	Pop_3	360	560	70	176	92	131	185	139	91	139
81	Pop_3	360	560	70	176	92	131	185	139	91	139
82	Pop_3	360	560	70	176	92	131	185	139	91	139
83	Pop_3	360	560	70	176	92	131	185	139	91	139
84	Pop_3	360	560	70	176	92	131	185	139	91	139
85	Pop_3	360	560	70	176	92	131	185	139	91	139
86	Pop_3	360	560	70	176	92	131	185	139	91	139
87	Pop_3	360	560	70	176	92	131	185	139	91	139
88	Pop_3	360	560	70	176	92	131	185	139	91	139
89	Pop_3	360	560	70	176	92	131	185	139	91	139
90	Pop_3	360	560	70	176	92	131	185	139	91	139
91	Pop_3	360	560	70	176	92	131	185	139	91	139
92	Pop_3	360	560	70	176	92	131	185	139	91	139
93	Pop_3	360	560	70	176	92	131	185	139	91	139
94	Pop_3	360	560	70	176	92	131	185	139	91	139
95	Pop_3	360	560	70	176	92	131	185	139	91	139
96	Pop_3	360	560	70	176	92	131	185	139	91	139
